# Supplementary material for: In-Feed Supplementation of Resin Acid-Enriched Composition Modulates Gut Microbiota, Improves Growth Performance, and Reduces Post-Weaning Diarrhea and Gut Inflammation in Piglets
Source: Animals (Basel). 2021 Aug 26;11(9):2511. doi: 10.3390/ani11092511 (PMC8472311; doi:10.3390/ani11092511)
Supplement: Supplementary file 1 [file animals-11-02511-s001.zip]

Archive with 1 entries (1 files):
- animals-1336952-supplementary.pdf
